# Supplementary material for: Land Use Shapes the Rhizosphere Microbiome and Metabolome of Naturally Growing Barbarea vulgaris
Source: Metabolites. 2025 Oct 22;15(11):684. doi: 10.3390/metabo15110684 (PMC12654609; doi:10.3390/metabo15110684)
Supplement: Supplementary file 1 [file metabolites-15-00684-s001.zip]

Archive with 1 entries (1 files):
- metabolites-3884426-supplementary.pdf
